# Supplementary material for: A freely accessible, adaptable hollow-fiber setup to reproduce first-order absorption: illustration with linezolid cerebrospinal fluid pharmacokinetic data
Source: Microbiol Spectr. 2025 May 15;13(6):e00051-25. doi: 10.1128/spectrum.00051-25 (PMC12131858; doi:10.1128/spectrum.00051-25)
Supplement: Code S1 — R code for the shiny application. [file spectrum.00051-25-s0001.txt]

# Install the package if you haven't
# remotes::install_github("INSERM-U1070-PHAR2/HF-App")

library(HFApp)

# Linezolid PK to be reproduced -------------------------------------------
# Based on 600mg q12h in table S2

half_life <- 3.01 # h
nDoses <- 8
ka <- 0.3 # h^-1
f_avail <-  1
nInfusions <- 12
dosingIntervalHoursAbs <- 12 # h
CinfusionMin <-  1 # mg/L
CinfusionMax <- 1000 # mg/L
CinfusionStep <- 1 # mg/L
minInfusionVolume <- 2 # mL

# Experimental setup ------------------------------------------------------
central_volume <- 300 # mL
cartridge_volume <- 60 # mL
initial_concentration <- 4.25 # mg/L
last_time_point <- 96 # h
drugName <-  "Linezolid" 
debit_central_cartridge <- 60 # mL/min


# Infusion pump steps -----------------------------------------------------

tbl_infusion_pump <- HFApp:::HollowFibre1CompAbsInfusionParam(halfLifeHours = half_life,
                                              Vcentral = central_volume,
                                              Vcartridge = cartridge_volume,
                                              initial_concentration = initial_concentration,
                                              lastTimePointHours = last_time_point,
                                              drugName = drugName,
                                              debit_central_cartridge = debit_central_cartridge,
                                              nDoses = nDoses,
                                              ka = ka,
                                              f_avail = f_avail,
                                              nInfusions = nInfusions,
                                              dosingIntervalHoursAbs = dosingIntervalHoursAbs,
                                              CinfusionMin = CinfusionMin,
                                              CinfusionMax = CinfusionMax,
                                              CinfusionStep = CinfusionStep,
                                              minInfusionVolume = minInfusionVolume)


# Experimental parameters -------------------------------------------------

tbl_exp_parameters <- HFApp:::HollowFibre1CompAbsParam(halfLifeHours = half_life,
                                      Vcentral = central_volume,
                                      Vcartridge = cartridge_volume,
                                      initial_concentration = initial_concentration,
                                      lastTimePointHours = last_time_point,
                                      drugName = drugName,
                                      debit_central_cartridge = debit_central_cartridge,
                                      nDoses = nDoses,
                                      ka = ka,
                                      f_avail = f_avail,
                                      nInfusions = nInfusions,
                                      dosingIntervalHoursAbs = dosingIntervalHoursAbs,
                                      CinfusionMin = CinfusionMin,
                                      CinfusionMax = CinfusionMax,
                                      CinfusionStep = CinfusionStep,
                                      minInfusionVolume = minInfusionVolume)
